# Supplementary material for: Shading and Water Addition Alleviate the Elemental Limitations of the Early Restoration Community in a Stressful Environment
Source: Plants (Basel). 2024 Sep 20;13(18):2626. doi: 10.3390/plants13182626 (PMC11434709; doi:10.3390/plants13182626)
Supplement: Supplementary file 1 [file plants-13-02626-s001.zip]

Archive with 1 entries (1 files):
- plants-3202932-supplementary.pdf
